# Supplementary material for: Macroscopic inhibition of DNA damage repair pathways by targeting AP-2α with LEI110 eradicates hepatocellular carcinoma
Source: Commun Biol. 2024 Mar 19;7:342. doi: 10.1038/s42003-024-05939-7 (PMC10951303; doi:10.1038/s42003-024-05939-7)
Supplement: Supplementary file 3 — Supplementary Data 1 [file 42003_2024_5939_MOESM3_ESM.xls]

## Sheet: F1a
	Single_copy_deletion	Diploid_normal_copy	Low-level copy number amplification
CDKN1A	-0.02272	-0.11507	-0.28414
POLA1	0.114613	0.102834	-0.20663
ANKRD44	-0.43364	0.111834	0.110589
CRY2	-0.60005	0.110358	-0.17653
DDB2	-0.36451	0.087638	0.051808
DMC1	0.253359	0.268838	0.217151
DNTT	0.320779	0.450666	0.445664
FANCB	0.033445	0.087324	-0.45564
GADD45A	-0.62399	0.148814	0.112889
GADD45G	-0.93206	0.264751	0.1736
HES1	-0.28385	-0.03082	-0.07285
IP6K3	0.080691	0.287828	-0.10408
MLH3	-0.30337	0.157659	0.094714
PER1	-0.19675	0.241795	-0.32204
PPP4R4	-0.70763	0.292039	0.046122
RIF1	-0.55465	-0.08087	-0.1044
SMC1A	-0.04238	0.059271	-0.30825
SOD1	-0.54782	0.086981	-0.09649
SPO11	0	0.013025	0.004012
TREX1	-0.26387	-0.03909	-0.30474
UBC	-0.02897	-0.01927	-0.02921
UBE2NL	-0.02389	0.076877	-0.02454
ASF1B	0.35673	-0.22222	0.296561
BARD1	-0.20915	-0.21626	0.051838
BLM	0.231943	-0.47164	0.511368
BRCC3	0.009973	-0.13292	0.071995
CETN2	0.046508	-0.05225	0.414575
CHAF1A	0.003171	-0.00704	0.202102
CHEK1	-0.04523	-0.07528	0.660551
DCLRE1C	-0.13875	-0.15648	0.438574
DLGAP5	0.127732	-0.54175	0.582222
DNMT1	0.050135	-0.0394	0.208697
EXO1	0.552025	-1.05632	-0.01371
EYA1	1.05538	0.922215	1.07418
FANCD2	-0.11066	-0.2906	0.651465
FANCE	-0.07413	-0.304	0.495424
FANCI	0.136737	-0.38069	0.560246
FANCL	-0.01394	-0.0168	0.349305
FEN1	0.026525	-0.06433	0.505778
GTF2H4	-0.17862	-0.19553	0.357818
H2AFX	0.103551	0.029532	0.747382
HMGB2	0.203886	-0.02891	0.594148
LIG1	0.119727	-0.05488	0.335834
MDC1	-0.02658	-0.25402	0.342078
MSH2	0.073664	-0.07919	0.306015
MSH5	-0.00826	-0.47707	0.296763
NCAPG	0.101965	-0.44628	0.508001
NCAPG2	0.008766	-0.0623	0.252893
NCAPH	0.085687	-0.23307	0.602125
NEIL3	0.223454	-0.43762	0.276714
NPM1	-0.17942	-0.18419	0.476862
NUDT1	0.128167	-0.11378	0.391151
PARP1	-0.36677	-0.49044	0.142419
PIAS3	-0.17477	-0.21057	0.045315
PIF1	0.437633	-0.334	0.873557
POLD1	0.097643	-0.08282	0.417329
POLE2	-0.01058	-0.25136	0.489
PRKCG	0.412663	0.320982	0.707154
RAD1	-0.10541	-0.12229	0.293591
RAD51	0.438647	-0.36396	0.252213
RECQL4	-0.71449	-0.87519	0.246854
RPA4	-0.02178	-0.0465	0.036429
RRM2	0.02625	-0.41524	0.39478
SMC1B	0.833436	0.395517	1.1142
STAG2	-0.00468	-0.11664	0.16797
TIPIN	0.056851	-0.08499	0.398038
TNP1	0.567664	0.245142	0.655325
TOP2A	-0.23014	-0.31475	0.664044
TP53BP1	-0.00184	-0.02727	0.268252
TREX2	0.109363	-0.07117	0.166266
TRIP13	-0.45699	-0.5044	0.509248
UBE2A	0.023124	-0.04026	0.410666
UBE2T	-0.03156	-0.85169	0.124728
XRCC2	0.234647	-0.15334	0.061627
XRCC3	0.001866	-0.05978	0.753045
ABL1	-0.21892	0.015861	0.412876
ALKBH1	-0.43488	0.112069	0.388337
ALKBH2	-0.25325	0.020558	0.177476
ALKBH3	-0.49742	-0.15504	-0.05187
AMN1	-0.41394	0.002371	0.317245
ANKRD28	-0.37981	-0.01597	0.141726
ANKRD52	-0.24919	-0.113	0.55498
APEX1	-0.20953	-0.00814	0.471629
APEX2	0.01424	0.022941	0.168215
APLF	-0.32848	0.008101	0.192292
APTX	-0.35358	0.106264	0.482422
ARID1A	-0.29377	0.06808	0.566333
ARID1B	-0.40553	0.024371	0.422606
ARID2	-0.29237	-0.04049	0.255621
ASF1A	-0.49248	0.169468	0.504572
ATF2	-0.71494	-0.2659	-0.11997
ATM	-0.3991	0.015809	0.360222
ATR	-0.39053	-0.04696	0.146552
ATRIP	-0.24765	0.090435	0.456323
ATXN3	-0.496	0.130842	0.387837
BAP1	-0.68175	0.011421	0.460789
BAZ1A	-0.21651	0.02031	0.429506
BAZ1B	-0.4241	-0.08741	0.296087
BCAS2	-0.45303	0.004171	0.407213
BRCA1	-0.31156	-0.18396	0.518873
BRCA2	-0.24934	-0.16999	0.18905
BRD7	-0.42677	0.146704	0.48084
BRE	-0.10864	-0.02063	0.397904
BRIP1	-0.77186	-0.35699	0.063437
BTG2	-0.78096	0.0281	0.032982
CDC25A	-0.25333	-0.14574	0.897371
CDC25B	-0.44431	-0.08869	0.432544
CDC5L	-0.502	-0.2048	0.278221
CDK2	-0.41242	-0.05001	0.348248
CDK4	-0.20068	-0.02174	0.81593
CDK7	-0.13471	-0.06416	0.449338
CDKN2A	-0.25948	0.021945	1.02164
CDKN2D	-0.15331	0.033037	0.366498
CHEK2	-0.07203	0.00893	0.546128
CIB1	-0.32396	0.088507	0.597287
CLK2	-0.9289	-0.45078	0.154503
CLSPN	-0.14467	0.137846	2.00571
CNOT7	-0.23857	0.668613	1.12501
COPS2	-0.34323	0.045478	0.302067
COPS3	-0.40063	0.263007	0.544088
COPS4	-0.3035	0.144152	0.429929
COPS5	-0.64497	-0.28615	0.388877
COPS6	-0.42391	-0.08912	0.307345
COPS7A	-0.45265	0.053047	0.187985
COPS7B	-0.23018	0.001467	0.517507
COPS8	-0.23922	0.021442	0.375143
CRY1	-0.38445	-0.06616	0.117661
CSNK1D	-0.13916	-0.10584	0.231962
CSNK1E	-0.16793	-0.05762	0.540656
CUL4A	-0.62524	-0.02037	0.416171
DCLRE1A	-0.28776	0.085666	0.258276
DCLRE1B	-0.24882	-0.02006	0.56093
DDB1	-0.33331	0.003884	0.226452
DDX11	-0.62841	-0.15642	0.835644
DUT	-0.33879	0.094689	0.559717
EID3	-0.17489	-0.029	0.523097
EME1	-0.49914	-0.24099	0.685772
EME2	-0.54656	0.045765	0.565396
ERCC2	-0.20167	-0.0326	0.304497
ERCC3	-0.27618	0.007472	0.353295
ERCC6	-0.29789	0.052858	0.21437
ERCC8	-0.40678	-0.09783	0.244019
EYA3	-0.51707	0.036066	0.573709
FAM175A	-0.078	0.06251	0.446013
FANCA	-0.27382	0.030178	0.369563
FANCC	-0.51423	0.158649	0.759925
FANCF	-0.23627	0.015157	0.480517
FANCG	-0.12192	-0.00715	0.755827
FANCM	-0.21819	-0.03433	0.459349
FBXO18	-0.30992	0.010623	0.399759
GEN1	-0.31642	-0.03476	0.175666
GPS1	-0.46412	-0.13512	0.380996
GTF2H1	-0.24885	0.007654	0.588591
GTF2H2	-0.54714	-0.18065	0.226876
GTF2H3	-0.48775	-0.14632	0.110143
GTF2H5	-0.41963	0.172913	0.527946
H2AFZ	-0.0119	0.002124	0.325777
HELQ	-0.34214	0.197064	0.495386
HFM1	0.19834	0.204024	0.385873
HINFP	-0.22158	0.037342	0.509324
HLTF	-0.45844	-0.15416	0.263937
HMGB1	-0.27472	0.126173	0.375633
HUS1	-0.65592	-0.064	0.253113
HUS1B	-0.63359	-0.06171	0.124074
IGHMBP2	-0.20445	0.000458	0.542921
KAT2A	-0.28809	-0.14725	0.416162
KAT5	-0.26172	0.019271	0.358955
LIG3	-0.36568	-0.08355	0.419456
LIG4	-0.70457	0.008706	0.290383
MAPK1	-0.52956	0.000925	0.233701
MBD4	-0.39944	0.032748	0.223711
MDM2	-0.31326	0.059707	0.382449
MEN1	-0.26114	0.021781	0.352953
METTL14	-0.43651	0.104548	0.358563
MGMT	-0.69404	0.166032	0.632665
MLH1	-0.32026	-0.02502	0.264907
MMS19	-0.29535	0.043348	0.484686
MNAT1	-0.38014	0.065561	0.514026
MPG	-0.35424	0.113827	0.444318
MRE11A	-0.28915	-0.04299	0.547618
MSH3	-0.6614	-0.01091	0.270317
MSH4	0.052775	0.254972	0.36231
MSH6	-0.03736		0.274982
MTOR	-0.47164	0.254964	0.682545
MUS81	-0.20797	0.024277	0.31974
MUTYH	-0.4512	0.046265	0.629399
MVP	-0.68154	-0.06784	0.376637
MYBBP1A	-0.27072	0.3138	0.706305
NBN	-0.77867	-0.31461	0.120127
NCAPD2	-0.29413	0.111307	1.00733
NCAPD3	-0.27325	-0.03169	0.497164
NCAPH2	-0.24168	-0.0044	0.447249
NDNL2	-0.49542	0.038506	0.325481
NEIL1	-0.85805	-0.06278	0.139082
NEIL2	-0.25226	0.405653	1.18339
NFATC2IP	-0.5194	0.054493	0.317247
NHEJ1	-0.32033	0.012338	0.351774
NSMCE1	-0.51711	0.138285	0.4441
NSMCE2	-0.83502	-0.67615	0.342839
NSMCE4A	-0.37457	0.061337	0.341418
NTHL1	-0.61376	0.151916	0.561535
OGG1	-0.5679	-0.05835	0.66176
PALB2	-0.37558	-0.00319	0.485774
PAPD7	-0.4023	-0.07649	0.304508
PARG	-0.3039	-0.0289	0.364011
PARP2	-0.20862	0.032662	0.485597
PARP3	-0.29599	-0.00189	0.008837
PARP4	-0.39336	0.118893	0.490662
PAXIP1	-0.38621	-0.13026	0.249025
PBRM1	-0.42804	-0.0062	0.388724
PCNA	-0.30962	-0.02682	0.467084
PDS5A	-0.31691	-0.01114	0.401276
PDS5B	-0.34075	0.14073	0.390076
PER2	-0.34257	5e-05	0.347008
PER3	-0.49076	0.17597	0.635896
PIAS1	-0.21807	0.072363	0.251149
PIAS2	-0.53518	0.083509	0.275572
PIAS4	-0.3294	0.019361	0.243993
PINX1	-0.20393	0.393427	0.88753
PLRG1	-0.316	0.15614	0.341608
PMS1	-0.31354	-0.01503	0.321813
PMS2	-0.3794	-0.06629	0.298045
PNKP	-0.3903	-0.00751	0.37424
POLB	-0.57416	0.367664	0.917803
POLD2	-0.46893	-0.10348	0.374065
POLD3	0.02685	0.067453	0.395266
POLD4	-0.38662	0.06022	0.462962
POLE	-0.40759	0.052248	0.424117
POLE3	-0.28103	0.092264	0.589661
POLE4	-0.03666	0.019722	0.203988
POLG	-0.58402	0.04049	0.192655
POLG2	-0.36632	-0.18011	0.311027
POLH	-0.46988	-0.17001	0.246757
POLK	-0.67032	-0.06116	-0.01173
POLL	-0.42272	0.067651	0.465706
POLM	-0.42607	-0.10921	0.239172
POLQ	-0.22931	-0.16459	0.752436
POLR2A	-0.18664	0.202236	0.386977
POLR2B	-0.30692	0.040154	0.675554
POLR2C	-0.45315	0.219135	0.606847
POLR2D	-0.32148	0.029476	0.349294
POLR2E	-0.19891	0.093279	0.307844
POLR2F	-0.3737	-0.00282	0.42276
POLR2G	-0.07014	-0.0192	0.396019
POLR2H	-0.06033	0.033939	0.512561
POLR2I	-0.3166	0.024936	0.414016
POLR2J	-0.31396	-0.05471	0.407226
POLR2K	-0.66194	-0.46712	0.313821
POLR2L	-0.04705	0.066695	0.546856
PPP4C	-0.31997	0.105229	0.411623
PPP4R1	-0.42009	0.008019	0.457786
PPP4R2	-1.08704	-0.17694	0.318251
PPP6C	-0.40147	0.062903	0.315557
PRKDC	-0.47063	-0.11117	0.409887
PRMT6	-0.92486	-0.39587	0.172799
PRPF19	-0.1491	0.008032	0.285213
RAD17	-0.35592	-0.0284	0.210241
RAD18	-0.33231	-0.0669	0.468851
RAD21	-0.58276	-0.45675	0.143191
RAD23A	-0.24487	0.046609	0.352894
RAD23B	-0.42912	0.101968	0.459564
RAD50	-0.60276	-0.08406	0.214299
RAD51C	-0.32871	-0.1369	0.441754
RAD52	-0.5879	-0.04273	0.401062
RAD54B	-0.43775	-0.40792	0.223338
RAD54L	-0.28152	-0.06017	1.43509
RAD9A	-0.06027	-0.0187	0.641863
RAD9B	-0.44044	-0.02013	0.241171
RASSF7	-0.26763	-0.09944	0.65118
RBBP8	-0.48087	0.033467	0.643494
RBX1	-0.16621	0.024364	0.481862
RDM1	-0.70331	-0.27783	0.702269
RECQL	-0.44047	-0.02759	0.044094
RECQL5	-0.47797	-0.18518	0.352869
RFC1	-0.22588	-0.01759	0.468985
RFC2	-0.11068	-0.10296	0.295414
RFC3	-0.11291	0.09411	0.815978
RFC4	-0.20986	-0.08226	0.692542
RFC5	-0.35256	0.029525	0.558884
RNF168	-0.74197	-0.27697	0.090279
RNF8	-0.39933	-0.14512	0.275477
RPA1	-0.10195	0.159615	0.545279
RPA2	-0.31829	0.187283	0.659569
RPA3	-0.29501	-0.06749	0.290663
RPAIN	-0.29764	0.419775	0.914771
RPS27L	-0.64062	0.037617	0.279019
RRM1	-0.18927	-0.00918	0.51202
RRM2B	-0.87839	-0.23304	0.125347
RTEL1	-0.41281	-0.19145	0.305259
SETMAR	-0.21123	0.012052	0.416
SETX	-0.26444	0.090269	0.243141
SHFM1	-0.57123	-0.09669	0.414479
SIRT1	-0.39449	-0.01883	0.213829
SMARCA2	-0.73096	0.121608	0.18547
SMARCA4	-0.23498	0.029158	0.526532
SMARCA5	-0.27157	0.100161	0.638927
SMARCAD1	-0.35278	0.12687	0.373911
SMARCAL1	-0.37261	-0.0031	0.379951
SMARCB1	-0.26925	0.008632	0.59972
SMARCC1	-0.1228	-0.01361	0.546425
SMARCC2	-0.21734	-0.03107	0.263769
SMARCD1	-0.19885	-0.01014	0.584689
SMARCE1	-0.28846	-0.06426	0.401798
SMC2	-0.26492	0.057186	0.632427
SMC3	-0.38588	-0.05102	0.403482
SMC4	-0.30183	-0.0425	0.438686
SMC5	-0.40568	0.028453	0.541744
SMC6	-0.4257	-0.11458	0.133281
SMG6	-0.26171	0.249897	0.853169
SMUG1	-0.09733	0.021379	0.395964
STAG1	-0.63385	-0.24841	-0.02125
STRA13	-0.77072	-0.16678	0.591747
TADA3	-0.2204	-0.01038	0.47582
TCEA1	-0.57875	-0.16474	0.450505
TDG	-0.31005	-0.02893	0.599889
TDP1	-0.22745	0.065345	0.507396
TDP2	-0.60262	-0.11378	0.340171
TELO2	-0.25574	0.064511	0.449516
TIMELESS	-0.29432	-0.03214	0.497186
TNKS	-0.26776	0.589545	0.915978
TOP1	-0.34085	-0.13779	-0.04078
TOP2B	-0.15122	-0.00885	0.270958
TOP3A	-0.36114	0.174327	0.590209
TOP3B	-0.27766	-0.02588	0.453875
TOPBP1	-0.24792	0.007878	0.469514
TP53	-0.58659	0.328637	0.846037
TP73	-0.11679	0.041178	0.712244
TRIM28	-0.20176	-0.06486	0.592329
TYMS	-0.3921	-0.00935	1.20863
UBA1	-0.03473	0.083074	0.104181
UBA2	-0.11913	-0.06484	0.375213
UBB	-0.36001	0.211836	0.345414
UBD	-1.25136	-0.47866	-0.1105
UBE2B	-0.55636	-0.103	0.352866
UBE2I	-0.10766	0.019662	0.541889
UBE2N	-0.31234	-0.01823	0.386887
UBE2V1	-0.44572	-0.09751	0.319609
UBE2V2	-0.61477	-0.16413	0.562727
UIMC1	-0.18007	-0.05415	0.28193
UNG	-0.40618	0.023852	0.422395
UPF1	-0.29985	-0.03725	0.372674
USP1	-0.24235	0.037839	0.84139
UVRAG	-0.33213	0.016001	0.268124
VCP	-0.2804	0.074444	0.384803
VEGFA	-0.26593	-0.20423	0.164704
WDR48	-0.23613	0.005267	0.48998
WEE1	-0.13328	-0.00533	0.410277
WNT3	-0.73559	-0.1664	0.126516
WRN	-0.38342	0.683177	1.09154
XAB2	-0.29152	0.055084	0.401851
XPC	-0.40737	-0.00164	0.214059
XRCC1	-0.13344	-0.02171	0.371506
XRCC5	-0.26071	0.035642	0.301488
XRCC6	-0.28214	0.018283	0.460621
XRCC6BP1	-0.27208	-0.13457	-0.05807
YBX1	-0.28055	0.087054	0.628611
ZRANB3	-0.53317	-0.03495	0.125751
ZSWIM7	-0.4916	0.417803	0.668479

## Sheet: F1c
	Deletion-up	Deletion-low	Amplification-up	Amplification-low
		0	12	6
	2	0	17	4
	22	0	17	27
	8	3	25	6
	16	13	11	30
	9	1	35	15
	10	14	11	21
	3	3	3	16
	0	3	15	7
	13	0	11	12
	2	20	12	28
	6	8	4	9
	4	0	22	24
	19	5	6	2
	21	1	11	5
	2	15	0	25
	5	7	32	2
	7	0	7	19
	4	0	8	0
	9	0	12	0
	8	23	7	12
	10	21	14	8
	24	0	6	17
	2	10	21	25
	24	0	16	5
	17	1	12	20
	18	26	3	14
	5	0	7	0
	0	9	26	5
	11	3	32	23
	12	3	21	24
	27	0	7	11
	25	4	4	7
	10	0	19	0
	8	0	5	16
	0	1	8	4
	7	0	22	24
	21	0	8	8
	12	17	27	18
	10	6	10	9
	17	0	16	3
	6	0	15	16
	13	1	14	0
	13	1	6	0
	31	1	29	26
	10	1	25	13
	6	10	13	21
	9	12	28	3
	18	0	17	12
	24	13	18	15
	23	0	22	22
	22	0	8	0
	3	13	15	16
	17	1	14	1
	21	0	12	6
	2	0	25	31
	23	1	18	3
	6	2	18	26
	20	1	18	20
	11	6	6	36
	21	10	26	14
	22	3	4	7
	8	2	15	13
	11	21	8	12
	0	6	13	30
	1	0	21	21
	8	12	17	10
	9	0	9	27
	5	26	8	4
	18	6	19	14
	26	1	15	9
	20	1	23	10
	28	1	19	11
	0	1	4	14
	4	11	12	7
	15	2	17	4
	4	15	9	27
	6	10	11	5
	15	1	17	10
	5	1	12	3
	12	0	6	28
	0	8	2	6
	0	3	4	33
	22	2	4	8
	9	0	18	21
	3	0	12	8
	1	18	29	6
	8	3	5	10
	3	2	13	15
	4	5	10	13
	22	3	8	10
	10	17	0	26
	0	4	4	16
	13	0	11	7
	16	1	25	21
	9	2	5	7
	4	0	16	13
	13	0	7	22
	19	2	7	13
	9	3	5	4
	1	0	22	0
	15	5	7	13
	1	10	12	29
	0	1	12	13
	20	0	11	6
	6	6	9	23
	19	3	6	41
	22	0	8	9
	19	8	13	12
	17	3	10	13
	9	14	7	17
	8	0	14	4
	24	18	15	18
	5	0	21	4
	11	11	13	15
	7	0	13	32
	22	0	15	0
	10	1	5	16
	11	0	24	10
	6	0	2	22
	13	1	6	21
	6	10	18	9
	9	0	19	8
	0	0	10	0
	13	4	4	17
	2	22	26	19
	9	2	12	14
	13	19	14	10
	2	0	3	20
	14	9	6	12
	2	0	12	11
	26	1	7	12
	0	0	23	0
	2	0	29	12
	19	0	1	4
	25	23	22	25
	25	1	12	34
	12	11	9	6
	4	0	9	4
	2	3	28	8
	18	0	2	14
	19	6	30	30
	3	0	21	12
	16	0	18	0
	0	1	6	11
	3	2	10	7
	0	8	8	19
	9	20	11	11
	0	17	7	0
	3	21	6	15
	23	19	26	5
	0	1	16	8
	18	0	27	0
	1	18	12	21
	6	0	25	3
	12	5	14	10
	3	0	4	18
	7	8	18	15
	8	3	5	11
	3	0	18	2
	18	3	14	5
	4	4	9	16
	19	0	8	9
	1	0	16	16
	2	4	19	6
	22	0	12	12
	24		5
	4		3
	7		0
	17		3
	1		6
	24		24
	4		14
	3		21
	0		7
	4		6
	15		23
	17		6
	8		16
	0		0
	10		8
	3		10
	18		14
	23		24
	11		7
	10		10
	11		27
	7		10
	23		16
	1		7
	3		27
	12		10
	10		8
	1		15
	6		24
	18		7
	3		7
	12		6
	18

## Sheet: F1f
		TFAP2A
SMC1A	1		0.913
SPO11	2		0.905
RIF1	3			0.891
PPP4R4	4			0.89
IP6K3	5			0.88
DMC1	6			0.87
HES1	7			0.87
TREX1	8			0.86
CDKN1A	9			0.859
ANKRD44	10			0.858
GADD45A	11			0.856
DNTT	12			0.852
CRY2	13	0.84
DDB2	14	0.84
POLA1	15	0.84
SOD1	16	0.84
FANCB	17	0.83
PER1	18	0.83
MLH3	19	0.803
GADD45G	20	0.8
TOP2A	21		0.962
NUDT1	22		0.918
PARP1	23		0.917
BARD1	24		0.91
POLD1	25		0.91
STAG2	26			0.89
RECQL4	27			0.89
CHEK1	28			0.883
FANCI	29			0.88
XRCC3	30			0.879
BRCC3	31			0.876
NCAPG2	32			0.87
TRIP13	33			0.87
TP53BP1	34			0.87
FANCE	35			0.869
TNP1	36			0.868
RRM2	37			0.868
FEN1	38			0.86
UBE2A	39			0.86
MSH5	40			0.86
PIF1	41			0.86
DLGAP5	42			0.86
NPM1	43			0.86
FANCD2	44			0.859
BLM	45			0.857
DNMT1	46			0.856
CETN2	47			0.854
H2AFX	48			0.852
MSH2	49			0.852
ASF1B	50			0.85
SMC1B	51			0.85
LIG1	52	0.845
TREX2	53	0.84
MDC1	54	0.838
HMGB2	55	0.835
PRKCG	56	0.833
PIAS3	57	0.83
NCAPG	58	0.82
GTF2H4	59	0.82
DCLRE1C	60	0.82
XRCC2	61	0.818
RAD51	62	0.812
EYA1	63	0.806
CHAF1A	64	0.805
POLE2	65	0.805
TIPIN	66	0.804
EXO1	67	0.802

## Sheet: F1g
	siCtrl			si1			si2
TOP2A	1.00204	1.304	0.693967	0.063502	0.114462	0.092972	0.014915	0.086746	0.243659
NUDT1	1.21099	1.06895	0.720061	0.572834	0.365056	0.396719	0.141237	0.120424	0.25458
PARP1	0.388447	1.58644	1.02512	0.01765	0.324387	0.029275	0.003736	0.004203	0.045937
BARD1	1.08703	0.933286	0.979685	0.702413	0.594765	0.185616	0.038751	0.159363	0.081356
POLD1	0.82842	1.06322	1.10837	0.046341	0.08353	0.031652	0.020171	0.014766	0.024834

## Sheet: F2a
	TOP2A		NUDT1		PARP1		POLD1
	+	-	+	-	+	-	+	-
	2.42594	1.00594	6.35637	2.06795	5.96096	0.867866	3.45745	0.368493
	2.5821	0.77838	7.50683	0.925435	5.52335	0.671539	2.76966	1.14053
	4.75204	0.906605	2.54595	0.614806	3.69492	1.14516	1.59075	0.986033
	6.35788	1.30907	7.30156	0.391804	1.39044	1.31544	3.1815	1.50494

## Sheet: F2b
	TOP2A			NUDT1			PARP1			POLD1
	WT	Mut		WT	Mut		WT	Mut		WT	Mut
	0.905299	0.710796		0.945177	0.627228		1.09079	0.768516		1.04253	0.728327
	0.935873	0.660285		1.11299	0.715468		1.03106	0.755973		0.911717	0.812906
	1.07304	0.784772		0.924071	0.677035		0.961721	0.837534		0.962455	0.677597
	1.08579	0.746555		1.01776	0.656965		0.916432	0.973883		1.08329	0.808242

## Sheet: F2d
	EdU					EdU
	nt	s1	s2			nt	s1	s2
	32.0988	25.641	18.9542			9.82143	20.8054	16.2921
	36.2832	19.084	10.989			4.5977	18	25.5319
	30.5389	17.1974	22.6562			8.92857	21.1679	21.2598

## Sheet: F2f
8-oxodG	nt	s1	s2			H2DCFDA	nt	s1	s2
	4.39655	6.49164	4.8629				1.18805	2.32167	3.06118
	2.76768	6.92857	6.55957				1.37474	1.92202	1.91504
	2.80313	5.86747	6.0898				1.67287	2.6282	2.85683

## Sheet: F2h
H2AX-EdU colocalization	nt	s1	s2
	4.46429	10.9948	6.96721
	5.37634	9.16667	10.2459
	5.26316	8.50202	8.25688

## Sheet: F3d
time	RMSD	RMSD-ligand
0	1.18634e-06	1.89e-06
0.100002	3.36101	1.60428
0.200004	2.42783	1.65606
0.300006	4.305	1.42422
0.400008	3.90718	1.98562
0.50001	3.41026	1.77713
0.600012	2.66283	2.3692
0.700014	3.62062	2.60296
0.800016	3.35485	2.86194
0.900018	6.04688	3.09333
1.00002	6.1621	3.03184
1.10002	6.23295	2.47924
1.20002	5.83494	2.74264
1.30003	5.55993	3.07992
1.40003	4.49265	2.90947
1.50003	4.23985	3.00971
1.60003	5.13681	3.55694
1.70003	4.84266	3.23444
1.80004	4.62639	3.62857
1.90004	5.38091	4.14417
2.00004	4.71016	3.6051
2.10004	5.20121	3.75801
2.20004	4.37013	4.38477
2.30005	4.42996	3.95228
2.40005	4.07138	3.41352
2.50005	4.99432	3.49544
2.60005	4.44192	3.21365
2.70005	5.81429	3.30568
2.80006	9.23724	2.79506
2.90006	8.43283	2.55645
3.00006	7.14569	3.10817
3.10006	6.45942	3.27116
3.20006	6.84276	3.11576
3.30007	7.04916	3.19497
3.40007	6.94901	3.15163
3.50007	7.43911	2.90146
3.60007	7.50781	3.48814
3.70007	6.80314	3.31688
3.80008	6.1755	3.14854
3.90008	6.19214	2.22363
4.00008	6.00198	2.37447
4.10008	6.68907	3.08942
4.20008	7.98909	2.84264
4.30009	6.41069	2.56518
4.40009	5.7674	2.73947
4.50009	7.22388	2.69486
4.60009	6.97943	2.64906
4.70009	6.50446	2.19407
4.8001	5.92594	3.43929
4.9001	6.78118	2.80448
5.0001	6.99336	2.63665
5.1001	6.0617	3.38131
5.2001	5.89231	2.63448
5.30011	6.3158	2.93229
5.40011	6.82972	2.04295
5.50011	6.85903	2.65964
5.60011	7.35346	2.56014
5.70011	6.31612	2.5296
5.80012	7.07258	2.52123
5.90012	5.52295	3.04027
6.00012	5.69547	2.54986
6.10012	6.61894	2.95113
6.20012	7.08023	2.55381
6.30013	6.15063	2.30074
6.40013	5.95225	2.6227
6.50013	7.58714	2.7701
6.60013	6.62153	2.73703
6.70013	6.52006	2.46861
6.80014	6.15875	2.46733
6.90014	6.5305	2.59228
7.00014	7.01672	2.48775
7.10014	5.92185	2.88619
7.20014	6.48132	2.37222
7.30015	6.31544	3.07844
7.40015	6.09646	3.07553
7.50015	8.86835	3.96286
7.60015	6.46102	3.99695
7.70015	7.05872	4.39326
7.80016	5.67827	3.90442
7.90016	5.61391	3.46995
8.00016	5.37417	4.00228
8.10016	6.35441	4.34733
8.20016	6.23784	4.03378
8.30017	6.17911	4.00837
8.40017	5.50348	3.92317
8.50017	5.30542	4.05662
8.60017	6.14901	3.81131
8.70017	6.42043	3.5637
8.80018	6.21971	3.94583
8.90018	5.95898	3.42007
9.00018	6.47683	3.60928
9.10018	6.99055	3.3207
9.20018	6.46836	3.47545
9.30019	7.05044	3.44486
9.40019	7.01704	4.60614
9.50019	6.14505	3.49138
9.60019	6.79893	3.42293
9.70019	5.37985	3.30725
9.8002	6.72781	2.96702
9.9002	6.8201	3.47928
10.0002	7.83271	3.26254
10.1002	7.08759	2.73929
10.2002	7.37117	2.97608
10.3002	6.37078	3.10518
10.4002	6.2789	3.01616
10.5002	9.09002	2.92286
10.6002	9.64595	2.94466
10.7002	7.10074	3.34448
10.8002	8.37722	3.3562
10.9002	5.9271	3.3691
11.0002	4.85888	3.46159
11.1002	5.38388	2.96727
11.2002	5.65088	3.10733
11.3002	5.00732	2.82714
11.4002	5.6997	2.78948
11.5002	3.9867	2.89816
11.6002	4.19307	2.96135
11.7002	5.87385	3.18704
11.8002	5.23916	3.18467
11.9002	6.22566	3.52885
12.0002	5.60609	3.14443
12.1002	5.24708	3.36889
12.2002	5.01319	3.43239
12.3003	4.83159	3.14677
12.4002	4.94887	3.20031
12.5002	5.16107	3.24666
12.6003	5.15623	3.54734
12.7003	7.19559	3.21463
12.8003	6.48642	3.12593
12.9003	4.64311	3.0089
13.0003	4.56681	3.20443
13.1003	5.34544	3.24103
13.2003	4.17674	2.95054
13.3003	4.09047	3.26318
13.4003	6.36252	3.45172
13.5003	6.16699	3.24635
13.6003	6.50352	3.28771
13.7003	5.58985	3.08409
13.8003	5.80048	3.65973
13.9003	6.07444	3.66261
14.0003	6.11874	4.01986
14.1003	6.94523	3.88309
14.2003	5.26835	4.12065
14.3003	5.91682	3.82463
14.4003	5.4349	3.74305
14.5003	5.91499	3.56745
14.6003	5.7895	3.77538
14.7003	4.55159	3.54178
14.8003	4.79743	3.24794
14.9003	4.36184	3.7838
15.0003	5.33773	3.55432
15.1003	6.36098	4.02212
15.2003	6.86291	3.6526
15.3003	6.1811	3.53972
15.4003	7.27101	3.34738
15.5003	4.9668	3.39711
15.6003	5.05626	3.22831
15.7003	4.74454	3.35247
15.8003	4.67571	3.1974
15.9003	5.23894	3.55504
16.0003	4.93475	3.69059
16.1003	4.54823	3.88177
16.2003	5.73841	3.7115
16.3003	4.49281	3.82197
16.4003	5.02746	3.69095
16.5003	5.24821	3.69774
16.6003	4.94185	3.79984
16.7003	4.4742	3.83679
16.8003	4.23777	3.93576
16.9003	4.25734	3.64296
17.0003	6.36114	3.3283
17.1003	6.21737	3.37392
17.2003	5.8537	3.40779
17.3004	5.68262	3.66387
17.4003	7.53144	3.52886
17.5004	5.51563	3.45737
17.6003	6.95216	3.84904
17.7004	4.81423	3.58929
17.8004	4.57869	3.55122
17.9004	4.30589	3.60248
18.0004	3.40761	3.24989
18.1004	4.29485	3.54994
18.2004	5.18921	3.30821
18.3004	5.09705	3.51903
18.4004	4.98041	3.60803
18.5004	4.76783	3.97707
18.6004	5.13501	3.94312
18.7004	5.49172	4.0239
18.8004	4.57349	4.06386
18.9004	5.30924	4.07991
19.0004	5.03261	3.56016
19.1004	5.11886	3.63164
19.2004	4.95268	3.65977
19.3004	5.52519	3.90957
19.4004	4.57377	3.85677
19.5004	5.6686	4.36027
19.6004	3.87381	4.05201
19.7004	5.47815	4.10293
19.8004	4.98519	3.70519
19.9004	4.97501	4.22135
20.0004	5.22071	4.33787
20.1004	4.5701	4.26184
20.2004	4.66771	4.30673
20.3004	5.4008	4.53215
20.4004	4.48461	4.24068
20.5004	4.94645	3.90534
20.6004	3.88359	4.3197
20.7004	4.6984	4.28673
20.8004	4.9982	4.06739
20.9004	4.53694	4.08186
21.0004	4.40932	4.17912
21.1004	4.20842	4.21694
21.2004	3.62511	4.38139
21.3004	5.44868	4.18076
21.4004	4.71556	4.05675
21.5004	5.31393	3.98446
21.6004	4.92165	3.99042
21.7004	4.58104	4.03463
21.8004	5.26148	4.22494
21.9004	4.73041	4.14134
22.0004	4.92146	4.12455
22.1004	4.78347	4.32972
22.2004	4.575	4.2986
22.3005	5.06321	4.24542
22.4004	5.32683	3.98956
22.5005	4.63924	4.09164
22.6004	4.45047	4.0045
22.7005	5.33097	4.41268
22.8005	4.53348	3.95947
22.9005	4.89965	4.18545
23.0005	4.35592	4.2799
23.1005	3.9133	4.40205
23.2005	4.27153	4.28324
23.3005	4.91358	4.59414
23.4005	5.19808	4.26704
23.5005	4.6849	4.67735
23.6005	5.11777	4.52914
23.7005	5.09437	4.10512
23.8005	5.07442	4.17772
23.9005	4.98356	4.41997
24.0005	4.78737	4.09512
24.1005	4.92383	4.34841
24.2005	4.86706	4.28916
24.3005	5.19796	4.2761
24.4005	5.08277	4.80679
24.5005	4.98805	4.24536
24.6005	4.71727	4.29068
24.7005	4.77983	4.43746
24.8005	5.26813	4.28148
24.9005	4.64193	4.31725
25.0005	5.07472	4.2474
25.1005	5.41624	4.57212
25.2005	5.50123	4.11129
25.3005	4.63067	4.44227
25.4005	4.80743	4.04472
25.5005	4.47504	4.32948
25.6005	4.93149	4.26976
25.7005	5.02138	4.54997
25.8005	4.94747	4.31165
25.9005	4.9508	4.50742
26.0005	4.89581	4.4747
26.1005	4.64061	4.04411
26.2005	5.16043	4.14584
26.3005	4.70505	4.85669
26.4005	4.8636	4.675
26.5005	4.75662	4.60722
26.6005	4.59799	4.61876
26.7005	4.76756	4.32531
26.8005	4.72669	4.19212
26.9005	4.99794	4.47555
27.0005	4.81277	4.29111
27.1005	4.74333	4.49909
27.2005	4.30658	4.59796
27.3006	4.56161	4.22462
27.4005	6.1102	4.36186
27.5006	5.79271	4.77396
27.6005	5.80767	5.17314
27.7005	5.3543	5.24751
27.8006	5.67468	4.75235
27.9006	5.88405	4.53882
28.0006	5.74188	4.74893
28.1006	5.3537	4.74927
28.2006	5.35079	4.41997
28.3006	5.50315	4.92495
28.4006	5.25941	5.24789
28.5006	5.45765	4.9032
28.6006	6.08151	4.50536
28.7006	5.4027	4.34168
28.8006	6.25173	4.89923
28.9006	5.93265	4.94994
29.0006	5.0113	5.1831
29.1006	5.79677	5.21335
29.2006	5.85163	5.20926
29.3006	5.6678	5.14751
29.4006	5.67322	5.5107
29.5006	6.03358	5.24132
29.6006	4.91838	5.44692
29.7006	4.7847	5.0404
29.8006	4.77436	4.07969
29.9006	5.19051	4.24414
30.0006	5.24627	4.26279
30.1006	5.13098	4.65723
30.2006	5.32083	5.0169
30.3006	4.38294	4.52788
30.4006	4.53111	4.56501
30.5006	4.9535	4.23538
30.6006	5.2115	4.28989
30.7006	4.57637	4.48053
30.8006	4.69699	5.1831
30.9006	5.33346	5.12639
31.0006	5.81712	4.5912
31.1006	5.56096	4.90543
31.2006	5.2912	4.41115
31.3006	5.04041	4.42644
31.4006	5.33584	4.68241
31.5006	5.01056	4.62022
31.6006	5.71334	4.24702
31.7006	5.37465	4.93424
31.8006	5.08098	5.086
31.9006	6.27185	5.21776
32.0006	6.10967	5.61711
32.1006	5.61771	5.98848
32.2006	4.98981	5.54409
32.3006	5.38906	5.64468
32.4006	5.16348	4.90616
32.5007	4.87896	5.61932
32.6007	5.3818	5.87743
32.7007	4.98188	6.2591
32.8007	5.79074	5.93834
32.9007	5.78356	5.47357
33.0007	4.5959	5.9599
33.1007	5.20583	5.75907
33.2007	4.45546	5.28425
33.3007	4.34493	5.29573
33.4007	4.00841	6.05188
33.5007	4.91938	5.50014
33.6007	4.22726	5.50016
33.7007	4.09164	5.75762
33.8007	4.82525	6.27738
33.9007	4.19576	6.11386
34.0007	4.25461	7.03665
34.1007	4.4507	5.83563
34.2007	4.889	5.57921
34.3007	4.34032	5.82986
34.4007	4.54723	4.9525
34.5007	4.41852	5.38184
34.6007	5.26696	6.06005
34.7007	4.74234	5.51357
34.8007	4.50755	6.31294
34.9007	4.25778	6.10326
35.0007	4.25798	6.0734
35.1007	4.97415	6.17406
35.2007	5.59842	5.72243
35.3007	5.08206	6.77862
35.4007	5.16526	6.94947
35.5007	5.52998	6.31555
35.6007	5.46973	6.20673
35.7007	5.44694	6.53061
35.8007	5.81762	7.11875
35.9007	5.24526	6.99239
36.0007	5.31332	7.48289
36.1007	6.17564	6.77883
36.2007	4.74944	7.62814
36.3007	4.46379	7.68741
36.4007	5.79584	7.53289
36.5007	5.90514	7.24338
36.6007	5.84653	7.62885
36.7007	5.61622	8.12189
36.8007	5.58339	8.73518
36.9007	5.91267	9.27848
37.0007	5.19614	8.76035
37.1007	5.86454	8.81211
37.2007	5.2272	8.74746
37.3008	5.67985	8.21068
37.4008	6.09736	8.2686
37.5007	4.87352	8.2135
37.6007	5.40304	7.77353
37.7007	4.87744	7.12974
37.8008	5.49414	8.10957
37.9008	5.26761	7.8428
38.0008	5.61782	7.89933
38.1008	5.71786	7.84016
38.2008	6.55893	7.68068
38.3008	5.36663	7.46828
38.4008	4.59865	7.69879
38.5008	4.8743	6.88764
38.6008	5.25919	7.10776
38.7008	5.22378	7.84653
38.8008	5.12259	8.2058
38.9008	5.53415	7.89231
39.0008	5.19395	8.27757
39.1008	4.93811	7.77376
39.2008	4.70687	8.61709
39.3008	4.77179	8.22246
39.4008	4.51458	7.64515
39.5008	4.53905	8.06304
39.6008	4.69862	8.55253
39.7008	4.43336	7.80529
39.8008	5.99633	7.77768
39.9008	5.70971	7.49287
40.0008	4.77031	7.72225
40.1008	3.93831	6.82338
40.2008	5.25281	6.98203
40.3008	3.83887	6.48423
40.4008	4.80686	6.38277
40.5008	4.66819	7.52846
40.6008	4.96837	7.26944
40.7008	4.84344	7.47497
40.8008	4.21505	7.55289
40.9008	5.0554	7.38236
41.0008	5.21391	6.78557
41.1008	5.11855	7.17961
41.2008	5.63868	7.51747
41.3008	4.96094	6.83157
41.4008	4.46065	6.7576
41.5008	5.08366	7.0068
41.6008	4.21974	7.51724
41.7008	5.16508	7.38598
41.8008	5.24877	7.8365
41.9008	5.61283	7.16993
42.0008	5.531	6.98906
42.1008	5.26615	6.89046
42.2008	5.45455	7.45357
42.3008	5.64127	7.02247
42.4008	5.7066	7.57195
42.5008	5.06854	7.24732
42.6009	5.16871	6.37596
42.7009	5.87248	6.29714
42.8009	5.34872	7.45286
42.9009	5.0733	6.9495
43.0009	5.36455	7.30092
43.1009	4.89351	7.12743
43.2009	5.14294	6.73841
43.3009	5.30875	6.80855
43.4009	3.94614	6.43699
43.5009	5.08266	6.27182
43.6009	4.95848	6.73079
43.7009	4.9998	7.52683
43.8009	5.24949	7.08377
43.9009	5.32027	7.55879
44.0009	5.70085	7.66533
44.1009	5.24011	7.97488
44.2009	5.01847	8.04469
44.3009	5.31429	8.53803
44.4009	5.15866	7.84972
44.5009	5.32323	7.48446
44.6009	4.88792	8.47432
44.7009	5.15433	8.26897
44.8009	4.69471	8.30185
44.9009	4.61195	7.60217
45.0009	4.66445	8.65768
45.1009	5.24598	8.32733
45.2009	4.17996	8.74795
45.3009	5.20421	9.29339
45.4009	5.26673	9.06387
45.5009	4.42395	9.41374
45.6009	4.59481	9.14515
45.7009	4.29861	8.4335
45.8009	4.88353	8.25851
45.9009	5.12202	8.3447
46.0009	4.93179	8.71086
46.1009	4.89794	8.96797
46.2009	5.95185	8.55866
46.3009	5.8237	8.74653
46.4009	4.67485	7.28392
46.5009	5.83131	7.03956
46.6009	6.12542	7.46504
46.7009	4.08227	6.5722
46.8009	5.09297	6.32399
46.9009	4.27064	6.46861
47.0009	4.79074	5.74212
47.1009	3.60239	7.11894
47.2009	4.84718	6.87021
47.301	5.02415	7.12092
47.401	5.59729	6.28474
47.501	5.45003	6.80695
47.6009	4.84157	7.12088
47.7009	5.79849	6.83677
47.801	4.23921	7.47729
47.901	5.49855	7.36784
48.001	3.87617	6.91991
48.101	4.01506	6.66775
48.201	3.85196	6.06862
48.301	4.4186	6.8111
48.401	4.36807	7.58744
48.501	3.99511	7.42385
48.601	5.20009	7.61717
48.701	4.2007	6.64371
48.801	5.08193	8.01121
48.901	4.61593	8.87457
49.001	4.74989	9.26929
49.101	4.267	8.23812
49.201	5.74646	9.47221
49.301	6.34245	9.52803
49.401	5.08587	10.083
49.501	5.53386	10.6342
49.601	5.71622	9.87869
49.701	6.02752	9.73691
49.801	5.89965	10.1995
49.901	5.43799	10.4003
50.001	4.99552	10.5506
50.101	4.94168	10.2303
50.201	5.04731	10.0342
50.301	4.86838	9.08818
50.401	5.63474	8.93209
50.501	5.74778	9.93487
50.601	5.53082	9.95015
50.701	5.74789	9.00443
50.801	5.00599	9.32716
50.901	4.96086	10.4705
51.001	5.35703	10.4498
51.101	5.70859	11.5524
51.201	5.35065	12.4103
51.301	5.36	12.0228
51.401	6.24594	12.6548
51.501	6.54331	12.8081
51.601	6.82098	12.4631
51.701	6.40326	12.6831
51.801	5.85791	12.6629
51.901	5.67933	12.7297
52.001	6.74252	13.3695
52.101	6.72084	13.1574
52.201	6.75819	13.3031
52.301	5.82681	13.4322
52.401	6.89146	13.7066
52.501	6.4093	13.9119
52.6011	6.11776	14.3901
52.7011	6.78059	14.2994
52.8011	6.33091	14.393
52.9011	6.26382	14.2386
53.0011	6.17906	14.7063
53.1011	6.63665	14.5925
53.2011	6.4187	14.9219
53.3011	6.37257	14.9365
53.4011	6.66892	14.763
53.5011	6.42128	14.6322
53.6011	6.30414	14.816
53.7011	6.65917	15.1937
53.8011	6.25851	15.3376
53.9011	6.71067	14.8303
54.0011	6.50931	14.5938
54.1011	6.7387	14.755
54.2011	6.505	14.6198
54.3011	6.7517	14.8401
54.4011	6.25248	15.1177
54.5011	6.57586	14.7664
54.6011	6.54726	14.7377
54.7011	6.6054	14.4307
54.8011	6.72491	14.8198
54.9011	6.69137	14.4441
55.0011	6.55406	14.8774
55.1011	6.40395	14.9777
55.2011	6.5804	14.4962
55.3011	6.71483	14.7639
55.4011	6.6016	14.5722
55.5011	6.33783	14.6756
55.6011	6.91755	14.4141
55.7011	6.67927	14.7112
55.8011	6.71363	14.3411
55.9011	6.48486	13.8863
56.0011	6.61654	14.5269
56.1011	6.57324	14.3133
56.2011	6.61428	14.8767
56.3011	6.50914	14.9646
56.4011	6.62377	15.2804
56.5011	6.79584	14.9998
56.6011	6.4463	14.5666
56.7011	6.68294	14.291
56.8011	6.46178	14.2876
56.9011	6.52963	14.4436
57.0011	6.68743	14.5069
57.1011	6.62184	14.693
57.2011	6.61996	14.7396
57.3011	6.72757	14.8374
57.4012	6.59339	14.4746
57.5012	6.59301	14.9681
57.6011	6.94233	14.6466
57.7011	6.59488	14.1811
57.8012	6.89916	14.4644
57.9012	7.00904	13.9815
58.0012	6.62485	14.2625
58.1012	6.4961	13.9223
58.2012	6.53941	14.1568
58.3012	6.53865	13.746
58.4012	6.77782	14.0324
58.5012	6.5736	14.2713
58.6012	6.1819	13.8966
58.7012	6.51381	13.8808
58.8012	6.61802	14.0031
58.9012	6.77304	14.2421
59.0012	7.10589	13.8619
59.1012	6.47985	13.6431
59.2012	6.66949	13.8028
59.3012	6.78518	13.9366
59.4012	6.55755	13.7925
59.5012	6.57299	13.3962
59.6012	6.44191	13.4332
59.7012	6.92488	13.6739
59.8012	6.78689	14.1166
59.9012	6.77173	13.7131
60.0012	6.73395	13.8213
60.1012	6.67456	13.7281
60.2012	6.80641	14.1191
60.3012	6.7973	14.1153
60.4012	6.61366	13.7825
60.5012	6.59298	13.4958
60.6012	6.83132	13.6289
60.7012	6.56155	13.3772
60.8012	6.7216	13.4861
60.9012	6.8927	13.5492
61.0012	6.66922	13.724
61.1012	6.59702	14.0734
61.2012	6.68769	13.6788
61.3012	6.89477	14.0892
61.4012	6.61559	14.0745
61.5012	6.69168	14.2357
61.6012	6.8759	14.2593
61.7012	6.99376	13.792
61.8012	6.53847	14.2449
61.9012	7.15347	14.4465
62.0012	6.84236	14.5064
62.1012	6.87303	14.0533
62.2012	7.08222	14.2263
62.3013	6.73262	14.2412
62.4012	6.68211	14.0026
62.5012	6.79267	14.4012
62.6013	6.72975	14.1833
62.7013	6.34556	14.2218
62.8013	6.67669	13.6312
62.9013	6.92063	14.0252
63.0013	7.06793	13.9603
63.1013	6.98384	14.0633
63.2013	6.77138	14.0209
63.3013	6.50164	13.867
63.4013	6.8496	13.7895
63.5013	6.77084	14.1771
63.6013	6.50249	13.7867
63.7013	6.94968	13.5701
63.8013	6.60204	14.4631
63.9013	7.01887	14.3882
64.0013	6.83894	14.1562
64.1013	6.26757	14.3254
64.2013	6.92473	13.7798
64.3013	6.65856	13.8834
64.4013	6.73874	14.2274
64.5013	7.04354	14.6716
64.6013	6.79999	14.1116
64.7013	6.91224	14.5952
64.8013	6.88867	14.4456
64.9013	6.97952	14.6998
65.0013	6.90433	14.473
65.1013	6.91765	14.3207
65.2013	6.93745	14.138
65.3013	6.92831	14.6483
65.4013	7.01963	14.4417
65.5013	6.52997	14.491
65.6013	6.93621	14.3881
65.7013	6.71741	14.086
65.8013	6.58181	13.6272
65.9013	6.34081	14.6395
66.0013	6.81735	14.2062
66.1013	6.4826	14.2331
66.2013	6.67	14.1618
66.3013	6.34968	13.883
66.4013	6.90799	13.842
66.5013	6.66603	13.3213
66.6013	6.54224	13.8303
66.7013	6.73411	13.8936
66.8013	6.36021	13.5163
66.9013	6.05087	13.2028
67.0013	6.90401	13.5796
67.1013	6.28158	13.7896
67.2013	6.11668	13.8773
67.3013	6.3938	13.6127
67.4013	6.51884	13.9459
67.5014	6.34689	14.0283
67.6013	6.877	14.1198
67.7014	7.08682	13.732
67.8014	6.26657	14.0888
67.9014	6.78842	13.6236
68.0014	6.75113	13.967
68.1014	7.02732	13.8169
68.2014	6.77717	13.7858
68.3014	6.39014	13.4966
68.4014	6.37006	13.926
68.5014	7.12171	13.9387
68.6014	6.77485	13.8509
68.7014	7.29132	13.8446
68.8014	6.81624	14.0563
68.9014	6.34392	13.7306
69.0014	6.44079	14.0493
69.1014	6.73317	13.9387
69.2014	6.7166	14.1617
69.3014	7.15012	13.9913
69.4014	7.31188	13.8438
69.5014	6.70038	13.8994
69.6014	6.96135	13.9641
69.7014	7.06954	14.3657
69.8014	6.4417	14.2461
69.9014	7.28666	13.4751
70.0014	6.63024	13.8173
70.1014	6.92813	13.9049
70.2014	6.85739	14.0746
70.3014	6.57984	14.1868
70.4014	6.82702	14.6363
70.5014	6.68167	14.529
70.6014	6.90198	14.2795
70.7014	7.02442	13.8844
70.8014	6.3868	14.2196
70.9014	6.87074	13.5848
71.0014	6.81477	13.9452
71.1014	6.78405	13.8392
71.2014	6.77342	13.6265
71.3014	6.91671	13.5505
71.4014	6.83803	13.5969
71.5014	6.93012	13.5088
71.6014	6.96804	13.6675
71.7014	7.25116	13.5768
71.8014	6.54851	13.1626
71.9014	6.80819	13.8009
72.0014	7.40795	13.3926
72.1014	7.14493	13.3483
72.2014	7.50581	13.8925
72.3015	7.68105	13.5034
72.4014	7.61391	13.145
72.5015	7.54655	12.6778
72.6014	7.15953	13.3137
72.7014	7.03216	13.4496
72.8015	6.52197	13.8201
72.9015	6.60663	13.772
73.0015	6.55048	13.9365
73.1015	6.8531	14.5499
73.2015	6.35317	13.9126
73.3015	6.61555	14.2915
73.4015	6.55312	14.038
73.5015	6.48501	14.2773
73.6015	6.41601	14.2897
73.7015	6.67462	14.1582
73.8015	6.1647	14.3921
73.9015	6.5398	13.9432
74.0015	6.13854	14.4594
74.1015	6.46232	14.0342
74.2015	6.50316	14.3982
74.3015	6.56673	14.0443
74.4015	6.31232	14.4391
74.5015	6.56022	13.9424
74.6015	6.45297	14.2062
74.7015	6.87648	13.6815
74.8015	6.65978	14.1539
74.9015	6.6673	13.9551
75.0015	6.32129	13.8691
75.1015	6.46866	14.0814
75.2015	6.63836	13.6646
75.3015	6.43643	13.516
75.4015	6.36545	14.0242
75.5015	6.88158	13.6639
75.6015	6.85193	13.6287
75.7015	6.71912	13.3602
75.8015	6.32661	12.9667
75.9015	6.62438	13.1955
76.0015	6.72611	13.6709
76.1015	6.52909	13.4073
76.2015	6.87939	13.6107
76.3015	6.51172	13.5212
76.4015	6.8592	13.6212
76.5015	6.6925	13.9417
76.6015	6.65942	14.0088
76.7015	6.52528	14.4839
76.8015	6.93311	14.4174
76.9015	6.98781	14.0223
77.0015	6.26551	14.3734
77.1015	6.60819	14.6636
77.2015	6.32983	14.766
77.3016	6.63096	14.6324
77.4016	6.65277	14.2019
77.5015	6.9262	14.4648
77.6016	6.76337	14.2849
77.7015	6.5317	14.0949
77.8016	6.4468	13.2878
77.9016	6.3499	13.8619
78.0016	6.87333	13.8472
78.1016	6.5592	14.2161
78.2016	6.46613	14.1349
78.3016	6.72301	13.8543
78.4016	7.09613	13.856
78.5016	6.50545	13.351
78.6016	6.84553	13.7544
78.7016	6.8507	14.2871
78.8016	6.81602	13.9687
78.9016	6.44593	14.1914
79.0016	6.89036	14.0594
79.1016	6.68931	14.1463
79.2016	6.28527	14.1842
79.3016	6.44685	14.327
79.4016	6.47162	14.1206
79.5016	6.75159	14.0326
79.6016	6.39251	14.2508
79.7016	6.86802	14.3025
79.8016	6.27511	14.3419
79.9016	6.70636	13.6617
80.0016	6.44725	14.3394
80.1016	6.41901	14.1339
80.2016	6.81048	14.2007
80.3016	6.71887	14.083
80.4016	6.63349	14.1243
80.5016	6.49295	14.2736
80.6016	6.23608	14.244
80.7016	6.48497	14.2129
80.8016	6.39563	14.2296
80.9016	6.17897	14.4728
81.0016	6.45374	14.2347
81.1016	6.23375	14.172
81.2016	6.2971	14.6322
81.3016	6.12333	14.357
81.4016	6.6884	13.8899
81.5016	6.82604	13.8724
81.6016	6.82494	13.543
81.7016	6.51235	14.0343
81.8016	6.37363	13.7227
81.9016	6.4427	14.2807
82.0016	5.97631	14.5038
82.1016	6.85998	14.2543
82.2016	6.31779	13.9402
82.3016	6.7362	14.298
82.4017	6.59369	13.9069
82.5016	6.51182	13.7706
82.6017	6.60414	13.8947
82.7017	6.6124	13.4527
82.8017	6.69369	14.086
82.9017	6.78626	13.8539
83.0017	6.4678	13.8113
83.1017	6.95333	14.2292
83.2017	6.74734	13.8204
83.3017	6.66015	13.7587
83.4017	6.86713	14.4346
83.5017	6.47323	14.2797
83.6017	6.76688	14.3134
83.7017	6.93209	13.9678
83.8017	6.97704	14.6624
83.9017	6.87908	14.2895
84.0017	6.92401	14.1323
84.1017	6.77365	14.0163
84.2017	6.43856	14.4751
84.3017	6.90166	14.7898
84.4017	6.37753	13.949
84.5017	6.74647	13.5675
84.6017	6.54186	13.0678
84.7017	6.56916	13.6525
84.8017	6.59061	13.9092
84.9017	6.69886	13.874
85.0017	6.48901	13.6314
85.1017	6.14413	13.8198
85.2017	6.56515	13.859
85.3017	6.61182	13.3388
85.4017	6.51416	13.7037
85.5017	6.59425	13.7071
85.6017	6.89331	13.6421
85.7017	6.5527	13.5366
85.8017	6.89995	13.3991
85.9017	6.98458	13.6769
86.0017	6.45765	14.3081
86.1017	6.81713	13.857
86.2017	7.02126	13.9388
86.3017	6.62052	13.8106
86.4017	6.51592	14.0595
86.5017	6.70728	14.2714
86.6017	6.76907	13.8997
86.7017	6.81471	13.7638
86.8017	6.56196	13.9575
86.9017	6.74235	14.1571
87.0017	6.49667	14.1096
87.1017	6.41544	14.473
87.2017	6.49063	14.2976
87.3017	6.56657	14.0719
87.4018	7.32367	13.7296
87.5018	6.86992	14.4796
87.6017	6.83995	14.4186
87.7018	7.02982	14.3312
87.8018	6.46653	14.4279
87.9018	6.53809	14.7164
88.0018	6.86396	14.3277
88.1018	6.88277	14.4714
88.2018	6.43688	14.3738
88.3018	7.10662	14.1724
88.4018	6.28979	14.4726
88.5018	6.74823	14.6363
88.6018	6.78144	14.3996
88.7018	6.71459	14.4565
88.8018	6.29741	14.5506
88.9018	6.35571	14.9093
89.0018	6.08511	14.3942
89.1018	6.44617	14.4794
89.2018	6.45912	14.5341
89.3018	6.8936	14.5838
89.4018	6.84019	14.546
89.5018	6.33908	14.6726
89.6018	6.47448	14.5916
89.7018	6.95263	14.7091
89.8018	6.58823	14.1144
89.9018	6.99457	14.2082
90.0018	6.862	14.4381
90.1018	6.55778	14.3541
90.2018	6.7396	14.6325
90.3018	6.72804	14.578
90.4018	6.70698	14.1935
90.5018	6.72351	14.5234
90.6018	6.95163	14.7163
90.7018	7.00058	14.6025
90.8018	6.57361	14.4626
90.9018	7.00495	14.663
91.0018	6.90138	15.0017
91.1018	6.71172	14.4856
91.2018	7.05616	14.2952
91.3018	7.1986	14.2796
91.4018	6.59992	14.4597
91.5018	6.83224	14.4805
91.6018	7.24806	14.6099
91.7018	6.72512	14.737
91.8018	7.10662	14.7777
91.9018	6.67134	14.6648
92.0018	6.56355	13.9687
92.1018	6.73544	14.635
92.2018	6.78464	14.1423
92.3019	7.03953	14.3482
92.4018	7.22296	13.9407
92.5019	7.1863	13.911
92.6018	6.95702	13.908
92.7018	6.76995	14.058
92.8019	6.77896	13.9291
92.9019	6.69033	13.8644
93.0019	6.85055	13.9495
93.1019	6.73896	14.2785
93.2019	6.35305	14.2407
93.3019	6.84024	14.5274
93.4019	6.72493	14.6115
93.5019	6.92579	14.3213
93.6019	6.36414	13.9546
93.7019	6.72745	13.7812
93.8019	6.68739	13.7295
93.9019	6.46434	13.8693
94.0019	6.95138	14.2521
94.1019	7.05626	13.9718
94.2019	6.80943	14.2717
94.3019	7.20707	13.8721
94.4019	6.59294	14.431
94.5019	6.75406	14.2832
94.6019	6.91653	13.9689
94.7019	6.78909	14.0853
94.8019	6.33117	14.1368
94.9019	6.55943	13.8509
95.0019	6.17227	13.8225
95.1019	6.53884	14
95.2019	6.87985	13.7495
95.3019	7.33489	13.5897
95.4019	6.96441	13.6975
95.5019	7.05534	13.8538
95.6019	6.88318	14.6804
95.7019	6.98896	14.1792
95.8019	7.00183	14.1668
95.9019	7.20449	14.0475
96.0019	6.92743	14.569
96.1019	6.78679	14.8499
96.2019	6.73014	14.7371
96.3019	6.67202	14.6531
96.4019	6.8616	14.4968
96.5019	6.84006	14.1388
96.6019	6.62269	14.188
96.7019	6.38045	14.3228
96.8019	6.53378	14.2816
96.9019	6.79356	14.174
97.0019	6.60039	13.9827
97.1019	6.28563	13.9688
97.2019	6.56821	13.8586
97.302	6.2297	13.8903
97.4019	6.62283	14.0303
97.5019	6.13255	13.8004
97.602	6.68448	13.8419
97.7019	6.52017	13.8438
97.802	6.3774	13.871
97.902	6.34254	13.9383
98.002	6.65464	14.4512
98.102	6.41858	14.4168
98.202	6.64896	14.2748
98.302	7.171	14.5556
98.402	6.73275	14.5467
98.502	6.70087	14.4727
98.602	7.39001	14.5896
98.702	7.37898	14.0119
98.802	7.36578	14.1653
98.902	6.90771	13.9246
99.002	6.2924	14.2474
99.102	6.49868	14.573
99.202	6.52144	13.6796
99.302	6.32579	14.1687
99.402	6.4925	13.8776
99.502	6.42161	14.059
99.602	6.61396	14.2827
99.702	6.8314	14.2494
99.802	6.67385	14.3863
99.902	6.7305	14.4266
100	6.70229	13.9535

[truncated: 7 more sheets: F3g, F4a, F4b, F4c, F4d, F4h, F4g]
